# Supplementary material for: A cleavage product of Polycystin-1 is a mitochondrial matrix protein that affects mitochondria morphology and function when heterologously expressed
Source: Sci Rep. 2018 Feb 9;8:2743. doi: 10.1038/s41598-018-20856-6 (PMC5807443; doi:10.1038/s41598-018-20856-6)
Supplement: Supplementary file 1 — Supplementary Table 1 [file 41598_2018_20856_MOESM1_ESM.xlsx]

## Sheet: Fluxomics-pvalues.txt
Supplementary Table 1. Differences in abundance of labeled metabolites in mutant vs. control. AveExpr: sample average of isomer percentage within compound.
Metabolite	Mutant-Control	AveExpr	t	P.Value	adj.P.Val	B
Glutathione.oxidized_m.6	-1.76384	0.991693	-6.78669	1.13636e-05	0.0030909	3.56279
NADP_m.8	-0.764287	0.443389	-5.18811	0.000161459	0.0219584	0.877091
Glutathione.oxidized_m.8	-0.403409	0.241106	-4.75096	0.000354519	0.0321431	0.0819953
X6PG_m.1	1.82182	0.550254	3.99425	0.00146013	0.099289	-1.34196
AMP_m.6	2.22848	2.1441	3.7141	0.00250028	0.116798	-1.87908
AMP_m.7	0.64032	0.600236	3.69856	0.00257642	0.116798	-1.90895
X6PG_m.4	2.08342	0.797295	3.60633	0.00307935	0.119655	-2.08629
S7P_m.1	1.50286	0.88096	3.3877	0.00470651	0.154516	-2.50655
ADP_m.7	0.652689	0.650288	3.31617	0.0054089	0.154516	-2.64378
Glutamate_m.5	-1.13262	1.08918	-3.29097	0.00568075	0.154516	-2.69209
Malate_m.4	-1.70199	1.74089	-3.17677	0.00709442	0.169332	-2.91052
AMP_m.9	0.0429756	0.0345739	3.15023	0.00747054	0.169332	-2.96117
Aspartate_m.4	-1.40372	1.6305	-2.95542	0.0109096	0.206724	-3.33088
ADP_m.6	1.88747	2.10978	2.94178	0.0112022	0.206724	-3.3566
Glutathione_m.4	-1.88511	2.0584	-2.93275	0.0114002	0.206724	-3.37362
Glutathione.oxidized_m.11	-0.0449047	0.00846707	-2.66327	0.0191838	0.316126	-3.87584
Glutathione_m.5	-0.666219	0.698301	-2.64791	0.0197579	0.316126	-3.90407
S7P_m.6	-2.89314	0.433971	-2.56454	0.0231765	0.350223	-4.05643
AcoA_m.5	-8.64414	4.50404	-2.43885	0.0294323	0.414289	-4.283
NADH_m.7	-1.45662	0.328115	-2.40602	0.0313161	0.414289	-4.34149
Glutamate_m.4	-1.94675	2.68261	-2.39481	0.0319855	0.414289	-4.3614
X6PG_m.3	1.51336	1.4602	2.36613	0.0337605	0.417402	-4.41216
ATP_m.6	1.83534	1.97591	2.31818	0.0369391	0.42345	-4.49646
Glutathione.oxidized_m.10	-0.109906	0.0518534	-2.30747	0.0376865	0.42345	-4.51519
S7P_m.4	1.12002	1.59807	2.29024	0.0389201	0.42345	-4.54525
Glutamate_m.3	-1.93626	2.86268	-2.25958	0.0412095	0.431115	-4.59851
H6P_m.4	1.17926	0.977164	2.20629	0.0454938	0.458308	-4.69031
Succinate_m.4	-1.65121	1.67138	-2.15224	0.0502631	0.478006	-4.78238
X6PG_m.2	0.943993	0.980378	2.11957	0.053369	0.478006	-4.83751
NADP_m.1	-2.17873	0.913653	-2.11652	0.0536676	0.478006	-4.84263
NADH_m.2	-2.66365	1.58523	-2.07504	0.0578892	0.478006	-4.91197
Citrate.isocitrate_m.5	-1.27274	1.99278	-2.04546	0.0610859	0.478006	-4.961
Citrate.isocitrate_m.6	-0.409637	0.59034	-2.03582	0.0621628	0.478006	-4.97691
Glutathione.oxidized_m.17	0.107382	0.0235999	2.03281	0.0625017	0.478006	-4.98185
AcoA_m.2	12.4377	11.2253	2.02067	0.0638889	0.478006	-5.0018
AcoA_m.1	3.91126	1.12044	2.01197	0.0649007	0.478006	-5.01607
H6P_m.5	0.94632	0.37064	2.01093	0.0650229	0.478006	-5.01777
H6P_m.2	0.846422	0.810762	1.99452	0.0669745	0.479397	-5.04457
Glutathione_m.3	-1.012	1.49919	-1.97062	0.0699128	0.484495	-5.08339
ADP_m.1	0.295615	0.305397	1.95378	0.0720538	0.484495	-5.11059
R5P_m.3	-1.1261	1.50754	-1.93426	0.0746106	0.484495	-5.14197
Glutathione.oxidized_m.19	-0.394478	0.0654329	-1.93275	0.0748118	0.484495	-5.14439
AMP_m.8	0.137681	0.194837	1.90384	0.078759	0.48809	-5.1905
Glutathione.oxidized_m.7	-0.391386	0.483769	-1.87861	0.0823573	0.48809	-5.23042
Glutathione.oxidized_m.16	0.172495	0.0328621	1.82462	0.0905619	0.48809	-5.31482
AcoA_m.7	1.1558	0.17592	1.82462	0.0905623	0.48809	-5.31483
AcoA_m.6	1.61812	0.246604	1.82457	0.090569	0.48809	-5.31489
Glutathione.oxidized_m.20	0.155518	0.0233277	1.82456	0.090571	0.48809	-5.31491
NADPH_m.9	-0.264061	0.0401937	-1.82451	0.0905785	0.48809	-5.31499
Glutathione.oxidized_m.18	-0.321144	0.0548497	-1.82248	0.0909006	0.48809	-5.31813
AcoA_m.4	-1.00644	0.174685	-1.80275	0.094089	0.48809	-5.3486
FAD_m.8	0.297257	0.0510183	1.80152	0.0942897	0.48809	-5.35048
NADH_m.6	1.33869	0.237731	1.79658	0.0951058	0.48809	-5.35808
AMP_m.0	-6.87544	86.2622	-1.77168	0.09931	0.493137	-5.39615
ADP_m.8	0.133318	0.217505	1.76933	0.0997152	0.493137	-5.39972
ATP_m.9	0.0428319	0.00834742	1.72713	0.107246	0.516146	-5.46343
Glutathione.oxidized_m.5	-1.23401	1.63166	-1.72217	0.108163	0.516146	-5.47086
ADP_m.0	-7.27822	85.9571	-1.69686	0.112952	0.528132	-5.50853
Glutathione.oxidized_m.9	-0.144454	0.0869256	-1.68859	0.114558	0.528132	-5.52078
AMP_m.10	-0.0374332	0.0133793	-1.66527	0.11919	0.540328	-5.55506
Citrate.isocitrate_m.4	-1.95258	3.90706	-1.64379	0.123603	0.548128	-5.58637
H6P_m.1	0.592658	0.513373	1.63741	0.124941	0.548128	-5.59562
ATP_m.10	0.261569	0.137326	1.62276	0.128059	0.548317	-5.61676
NADH_m.5	-6.44123	16.2022	-1.61117	0.130574	0.548317	-5.6334
Glutathione.oxidized_m.3	-1.62018	2.85174	-1.60909	0.131032	0.548317	-5.63639
Malate_m.3	-2.33248	4.94716	-1.57953	0.137661	0.560362	-5.67842
NAD_m.3	-0.620438	1.09775	-1.57791	0.13803	0.560362	-5.6807
Glutathione.oxidized_m.4	-2.11859	4.27443	-1.56011	0.14217	0.568682	-5.70575
FBP_m.5	-0.410337	0.299027	-1.5155	0.153011	0.603174	-5.76763
Aspartate_m.3	-2.34488	5.25945	-1.50652	0.155276	0.603359	-5.77994
NADH_m.0	8.07518	79.1615	1.43417	0.174581	0.668818	-5.87718
AMP_m.5	3.76343	9.17159	1.41479	0.18008	0.671606	-5.90264
S7P_m.5	2.85262	7.00911	1.41294	0.18061	0.671606	-5.90505
Citrate.isocitrate_m.3	-1.95145	4.36735	-1.39914	0.184623	0.671606	-5.92301
NAD_m.8	-0.405365	0.480887	-1.39277	0.186501	0.671606	-5.93125
ADP_m.5	4.03224	9.20142	1.38115	0.189964	0.671606	-5.94622
R5P_m.2	-0.988855	2.3361	-1.3749	0.19185	0.671606	-5.95424
Succinate_m.3	-1.62221	2.8571	-1.37245	0.192593	0.671606	-5.95737
NADPH_m.3	1.00429	1.07213	1.34227	0.201939	0.695283	-5.99561
Glutathione_m.6	-0.0849798	0.163707	-1.33157	0.20534	0.698155	-6.00901
NAD_m.0	7.78263	78.1463	1.29031	0.218891	0.73504	-6.05993
FAD_m.24	-0.1875	0.160006	-1.26852	0.226334	0.747948	-6.08632
NADP_m.4	-0.518056	0.460267	-1.26305	0.228234	0.747948	-6.0929
H6P_m.3	0.962167	1.67246	1.23734	0.23733	0.768498	-6.12347
Glutathione_m.1	-0.563295	1.36265	-1.20932	0.247567	0.792215	-6.15623
Malate_m.0	7.13305	79.0982	1.17905	0.259008	0.799286	-6.19093
NADPH_m.5	-4.92433	13.3749	-1.17269	0.261464	0.799286	-6.19814
Glutamate_m.1	-0.884807	2.39664	-1.16636	0.263927	0.799286	-6.20528
ADP_m.2	0.231853	0.664848	1.16544	0.264287	0.799286	-6.20632
R5P_m.1	0.367661	0.472107	1.16497	0.26447	0.799286	-6.20684
FAD_m.6	0.50343	0.927211	1.11415	0.284915	0.849707	-6.26295
NAD_m.5	-5.52847	16.7357	-1.10816	0.287401	0.849707	-6.26942
FAD_m.26	-0.298611	0.105164	-1.08732	0.29618	0.866246	-6.29173
Aspartate_m.1	-1.37976	4.36348	-1.07407	0.301863	0.869997	-6.30573
R5P_m.5	4.40812	14.5459	1.06095	0.307573	0.869997	-6.31945
FAD_m.1	-0.913926	1.06458	-1.05533	0.310039	0.869997	-6.32528
Glutathione.oxidized_m.14	-0.0378369	0.0164872	-1.05484	0.310256	0.869997	-6.32579
FAD_m.23	-0.23623	0.0861469	-1.0452	0.314529	0.872978	-6.33573
AcoA_m.0	-7.99736	80.441	-1.0201	0.325852	0.89527	-6.36125
NAD_m.7	-0.213692	0.562379	-1.01094	0.330057	0.897756	-6.37043
Glutathione_m.2	-2.43039	8.36787	-0.971472	0.348624	0.930211	-6.40917
NADP_m.0	5.06413	81.523	0.971045	0.348829	0.930211	-6.40958
ATP_m.0	-4.86723	86.0121	-0.957264	0.355486	0.934349	-6.42279
NADP_m.6	-0.39157	0.403447	-0.952458	0.357829	0.934349	-6.42736
X6PG_m.5	-5.70385	17.3951	-0.942091	0.362919	0.934349	-6.43715
Succinate_m.0	6.41182	78.9293	0.939657	0.364121	0.934349	-6.43943
FAD_m.2	-0.372832	0.557781	-0.88958	0.389475	0.986511	-6.48526
Malate_m.1	-1.16994	4.4347	-0.885287	0.391703	0.986511	-6.48909
ATP_m.7	0.268678	0.76209	0.8642	0.402772	1	-6.50764
AMP_m.1	-0.0986115	0.136177	-0.843785	0.413686	1	-6.52522
X2PG.3PG_m.3	-6.20132	24.4478	-0.834101	0.418931	1	-6.53343
AMP_m.2	0.137204	0.628789	0.825514	0.423618	1	-6.54064
AcoA_m.3	-1.46898	1.25879	-0.821104	0.426038	1	-6.54431
S7P_m.2	1.66333	8.00755	0.817805	0.427855	1	-6.54705
NAD_m.2	-0.390759	1.40582	-0.814665	0.429589	1	-6.54965
NADPH_m.0	5.79925	77.1264	0.809123	0.43266	1	-6.55421
Citrate.isocitrate_m.1	-0.867734	3.34238	-0.808109	0.433223	1	-6.55504
NADPH_m.2	-0.770857	1.54718	-0.805005	0.434951	1	-6.55758
ATP_m.5	2.4989	8.71716	0.784433	0.446512	1	-6.57418
S7P_m.7	-3.48513	12.9965	-0.763095	0.458709	1	-6.59099
Glutathione.oxidized_m.12	0.0672509	0.0323778	0.752284	0.464967	1	-6.59934
X2PG.3PG_m.0	5.66591	73.4481	0.696569	0.498049	1	-6.64065
H6P_m.6	-8.04521	29.8755	-0.695356	0.498784	1	-6.64152
FAD_m.0	1.76638	91.7665	0.68619	0.504363	1	-6.64802
ATP_m.4	0.139636	0.208251	0.686045	0.504451	1	-6.64812
Malate_m.2	-1.92831	9.77909	-0.682673	0.506513	1	-6.65049
ATP_m.8	-0.117111	0.179695	-0.682029	0.506907	1	-6.65095
NADH_m.3	0.789307	0.710632	0.681068	0.507496	1	-6.65162
S7P_m.3	0.504091	1.83538	0.653368	0.524637	1	-6.67065
Citrate.isocitrate_m.0	6.16993	68.6119	0.641619	0.532007	1	-6.67849
Glutathione_m.8	0.00218189	0.00130345	0.620046	0.545689	1	-6.69255
FBP_m.2	0.156458	0.228606	0.619736	0.545887	1	-6.69275
NADPH_m.4	-0.180566	0.452345	-0.60073	0.558103	1	-6.70475
NAD_m.1	-0.334231	0.836582	-0.567206	0.580008	1	-6.72506
Succinate_m.1	-1.72266	9.08191	-0.559347	0.585207	1	-6.72966
NAD_m.4	-0.122589	0.380761	-0.542053	0.596734	1	-6.73957
NADPH_m.7	-0.274264	0.55735	-0.537034	0.6001	1	-6.74239
X2PG.3PG_m.2	0.486066	0.976346	0.532009	0.60348	1	-6.74519
Aspartate_m.2	-1.42374	9.377	-0.512654	0.616588	1	-6.75573
ATP_m.3	-0.154947	0.772898	-0.510159	0.618288	1	-6.75706
Succinate_m.2	-1.41581	7.4606	-0.487032	0.634152	1	-6.76911
NAD_m.6	-0.167084	0.353829	-0.485046	0.635523	1	-6.77012
Glutathione.oxidized_m.0	8.41694	63.5744	0.477418	0.640803	1	-6.77395
R5P_m.4	-0.247467	0.348614	-0.467338	0.647811	1	-6.77894
R5P_m.0	-2.41533	80.79	-0.455899	0.655806	1	-6.78447
AMP_m.4	0.0533056	0.24256	0.4496	0.660228	1	-6.78746
FAD_m.4	-0.159424	0.298723	-0.44426	0.663986	1	-6.78996
NADP_m.9	0.132446	0.140082	0.442993	0.66488	1	-6.79055
NADPH_m.8	0.235019	0.320618	0.430435	0.673762	1	-6.7963
ATP_m.1	0.118943	0.486404	0.39526	0.698908	1	-6.81156
Glutamate_m.2	-1.26957	11.0251	-0.38685	0.704977	1	-6.81502
NADP_m.3	0.158148	0.75003	0.380177	0.709807	1	-6.81771
Glutamate_m.0	7.17001	69.9438	0.360659	0.724009	1	-6.82533
ADP_m.3	0.0736463	0.604466	0.350024	0.731793	1	-6.82931
NADP_m.7	-0.124319	0.537473	-0.340992	0.738428	1	-6.8326
NADPH_m.1	-0.470764	1.35948	-0.33732	0.741132	1	-6.83392
FBP_m.4	0.123563	0.49603	0.336137	0.742003	1	-6.83434
NADP_m.2	-0.194869	1.17886	-0.330925	0.745849	1	-6.83617
Aspartate_m.0	6.5519	69.3696	0.329877	0.746623	1	-6.83654
X6PG_m.6	1.27579	10.9433	0.326665	0.748997	1	-6.83765
H6P_m.0	3.5253	65.7808	0.318302	0.755191	1	-6.8405
Glutathione_m.0	6.63809	75.7724	0.307273	0.763387	1	-6.84414
NADP_m.5	-1.18289	13.6498	-0.300429	0.768488	1	-6.84634
ADP_m.4	-0.0308198	0.267625	-0.286627	0.778807	1	-6.85062
FAD_m.5	-0.371498	4.17108	-0.259404	0.799289	1	-6.85849
NADPH_m.6	0.103389	0.22588	0.254552	0.802956	1	-6.85981
Glutathione.oxidized_m.1	-0.177431	2.54132	-0.200436	0.844167	1	-6.87286
X6PG_m.0	-1.9332	67.8728	-0.197693	0.84627	1	-6.87344
FBP_m.3	-0.0562303	0.51772	-0.182815	0.857696	1	-6.87644
FBP_m.0	0.557078	91.6717	0.178332	0.861146	1	-6.8773
FBP_m.1	-0.0471927	0.87902	-0.176553	0.862515	1	-6.87764
NADH_m.1	0.218583	1.15142	0.158022	0.87681	1	-6.88093
S7P_m.0	-1.26734	67.2384	-0.141593	0.88952	1	-6.88354
NADH_m.4	0.139738	0.623243	0.124446	0.90282	1	-6.88597
FBP_m.6	-0.329011	5.90677	-0.118721	0.907268	1	-6.88671
FAD_m.7	-0.013958	0.281235	-0.103862	0.918827	1	-6.88847
ADP_m.10	0.000598819	0.00166114	0.090537	0.929208	1	-6.88984
ADP_m.9	0.00203316	0.0201983	0.0881716	0.931052	1	-6.89007
ATP_m.2	-0.0223056	0.738744	-0.056136	0.956067	1	-6.89253
Citrate.isocitrate_m.2	0.284175	17.1882	0.054193	0.957586	1	-6.89264
AMP_m.3	0.00910455	0.571875	0.0532715	0.958306	1	-6.89269
FAD_m.3	-0.0135746	0.373155	-0.0482256	0.962252	1	-6.89297
Glutathione_m.7	-0.00249006	0.0764734	-0.0376442	0.97053	1	-6.89345
Glutathione.oxidized_m.2	-0.151091	12.944	-0.0349147	0.972666	1	-6.89355
X2PG.3PG_m.1	0.0292753	1.11645	0.0304433	0.976165	1	-6.89371
Glutathione_m.9	0	0	0	1	1	-6.8942
Glutathione_m.10	0	0	0	1	1	-6.8942
Glutathione.oxidized_m.13	0	0.00259905	0	1	1	-6.8942
Glutathione.oxidized_m.15	0	0.0665732	0	1	1	-6.8942
NAD_m.9	0	0	0	1	1	-6.8942
NAD_m.10	0	0	0	1	1	-6.8942
NAD_m.11	0	0	0	1	1	-6.8942
NAD_m.12	0	0	0	1	1	-6.8942
NAD_m.13	0	0	0	1	1	-6.8942
NAD_m.14	0	0	0	1	1	-6.8942
NAD_m.15	0	0	0	1	1	-6.8942
NAD_m.16	0	0	0	1	1	-6.8942
NAD_m.17	0	0	0	1	1	-6.8942
NAD_m.18	0	0	0	1	1	-6.8942
NAD_m.19	0	0	0	1	1	-6.8942
NAD_m.20	0	0	0	1	1	-6.8942
NAD_m.21	0	0	0	1	1	-6.8942
NADH_m.8	0	0	0	1	1	-6.8942
NADH_m.9	0	0	0	1	1	-6.8942
NADH_m.10	0	0	0	1	1	-6.8942
NADH_m.11	0	0	0	1	1	-6.8942
NADH_m.12	0	0	0	1	1	-6.8942
NADH_m.13	0	0	0	1	1	-6.8942
NADH_m.14	0	0	0	1	1	-6.8942
NADH_m.15	0	0	0	1	1	-6.8942
NADH_m.16	0	0	0	1	1	-6.8942
NADH_m.17	0	0	0	1	1	-6.8942
NADH_m.18	0	0	0	1	1	-6.8942
NADH_m.19	0	0	0	1	1	-6.8942
NADH_m.20	0	0	0	1	1	-6.8942
NADH_m.21	0	0	0	1	1	-6.8942
NADP_m.10	0	0	0	1	1	-6.8942
NADP_m.11	0	0	0	1	1	-6.8942
NADP_m.12	0	0	0	1	1	-6.8942
NADP_m.13	0	0	0	1	1	-6.8942
NADP_m.14	0	0	0	1	1	-6.8942
NADP_m.15	0	0	0	1	1	-6.8942
NADP_m.16	0	0	0	1	1	-6.8942
NADP_m.17	0	0	0	1	1	-6.8942
NADP_m.18	0	0	0	1	1	-6.8942
NADP_m.19	0	0	0	1	1	-6.8942
NADP_m.20	0	0	0	1	1	-6.8942
NADP_m.21	0	0	0	1	1	-6.8942
NADPH_m.10	0	0	0	1	1	-6.8942
NADPH_m.11	0	0	0	1	1	-6.8942
NADPH_m.12	0	0	0	1	1	-6.8942
NADPH_m.13	0	0	0	1	1	-6.8942
NADPH_m.14	0	0	0	1	1	-6.8942
NADPH_m.15	0	0	0	1	1	-6.8942
NADPH_m.16	0	0	0	1	1	-6.8942
NADPH_m.17	0	0	0	1	1	-6.8942
NADPH_m.18	0	0	0	1	1	-6.8942
NADPH_m.19	0	0	0	1	1	-6.8942
NADPH_m.20	0	0	0	1	1	-6.8942
NADPH_m.21	0	0	0	1	1	-6.8942
AcoA_m.8	0	0.0111004	0	1	1	-6.8942
AcoA_m.9	0	0.00165062	0	1	1	-6.8942
AcoA_m.10	0	0	0	1	1	-6.8942
AcoA_m.11	0	0.0220422	0	1	1	-6.8942
AcoA_m.12	0	0.00835509	0	1	1	-6.8942
AcoA_m.13	0	0	0	1	1	-6.8942
AcoA_m.14	0	0.00137242	0	1	1	-6.8942
AcoA_m.15	0	0.366086	0	1	1	-6.8942
AcoA_m.16	0	0.00299522	0	1	1	-6.8942
AcoA_m.17	0	0.000723304	0	1	1	-6.8942
AcoA_m.18	0	0	0	1	1	-6.8942
AcoA_m.19	0	0	0	1	1	-6.8942
AcoA_m.20	0	0	0	1	1	-6.8942
AcoA_m.21	0	0	0	1	1	-6.8942
AcoA_m.22	0	0	0	1	1	-6.8942
AcoA_m.23	0	0.443262	0	1	1	-6.8942
FAD_m.9	0	0.00126969	0	1	1	-6.8942
FAD_m.10	0	0.000314884	0	1	1	-6.8942
FAD_m.11	0	0.0014119	0	1	1	-6.8942
FAD_m.12	0	0.000558665	0	1	1	-6.8942
FAD_m.13	0	0.0364944	0	1	1	-6.8942
FAD_m.14	0	0.0288564	0	1	1	-6.8942
FAD_m.15	0	0.0476706	0	1	1	-6.8942
FAD_m.16	0	0	0	1	1	-6.8942
FAD_m.17	0	0.000558665	0	1	1	-6.8942
FAD_m.18	0	0	0	1	1	-6.8942
FAD_m.19	0	0	0	1	1	-6.8942
FAD_m.20	0	0	0	1	1	-6.8942
FAD_m.21	0	0	0	1	1	-6.8942
FAD_m.22	0	0	0	1	1	-6.8942
FAD_m.25	0	0	0	1	1	-6.8942
FAD_m.27	0	0.040877	0	1	1	-6.8942
